# Supplementary material for: Precursor-Boosted Production of Metabolites in Nasturtium officinale Microshoots Grown in Plantform Bioreactors, and Antioxidant and Antimicrobial Activities of Biomass Extracts
Source: Molecules. 2021 Jul 31;26(15):4660. doi: 10.3390/molecules26154660 (PMC8348939; doi:10.3390/molecules26154660)
Supplement: Supplementary file 1 [file molecules-26-04660-s001.zip]

Archive with 1 entries (1 files):
- molecules-1277803-supplementary.pdf
